# Supplementary material for: Mixed Methods Study Protocol: Language Identity, Discrimination, and Mental Health among Multilingual 1.5 Generation Asian/Asian American Immigrant Young Adults
Source: Int J Environ Res Public Health. 2024 Sep 30;21(10):1311. doi: 10.3390/ijerph21101311 (PMC11507530; doi:10.3390/ijerph21101311)
Supplement: Supplementary file 1 [file ijerph-21-01311-s001.zip]

Archive with 1 entries (1 files):
- ijerph-3169242-supplementary.pdf
